# Supplementary material for: LINE-1 retrotransposition is a recurrent cause of MET exon 14 skipping in cancer
Source: bioRxiv. 2026 Feb 20:2026.02.19.706876. Preprint. [Version 1] doi: 10.64898/2026.02.19.706876 (PMC12934576; doi:10.64898/2026.02.19.706876)
Supplement: Supplement 1 [file media-1.xlsx]

## Sheet: Table S1
Case ID	First Breakpoint Location Relative to MET Exon 14 Start	Cancer Type	Patient Sex	Patient Age	Co-Occurring Known or Likely Pathogenic Alterations	Tumor Mutational Burden	First Breakpoint	Second Breakpoint	Location Within MET (First Breakpoint)	Location Within MET (Second Breakpoint)	TSD Size	LINE-1 Insertion Orientation	Insertion Motif (First Breakpoint)	Insertion Motif (Second Breakpoint)	Sequence Identity	Breakpoint Within L1/RPS6 Sequence	Length of Inserted Sequence (Excluding Poly-A)	Inverted Insertion Sequence	Paired RNA Sequencing	Length of Poly-A Detectable
L1 (Index Case)	31	Lung adenocarcinoma	Male	65	SMARCB1 R40Q, TERC amp, PRKCI amp, RICTOR amp, FGF10 amp, CDKN2A/B loss	Low (<10 mutations/Mb)	chr7:116411933	chr7:116411935	Exon 14	Exon 14	2	Sense	5'-atGC/AAGA-3'	5'-GCAA/GAGT-3'	L1HS	5771	248 bp	No	Yes	19 bp
													3'-taCG^TTCT-5'	3'-CGTT/CTCA-5'
L2	31	Lung adenocarcinoma	Female	74	TP53 R249S, CDKN2A/B loss	High (>10 mutations/Mb)	chr7:116411933	chr7:116411944	Exon 14	Exon 14	11	Sense	5'-atGC/AAGA-3'	5'-CACA/CTCC-3'	L1HS	5765	254 bp	No	No	15 bp
													3'-taCG^TTCT-5'	3'-GTGT/GAGG-5'
E1	31	Esophagus adenocarcinoma	Male	78	TP53 G266E, TSC2 D1690fs*27, RAD21 amp, MYC amp, KDM6A loss	Low (<10 mutations/Mb)	chr7:116411933	chr7:116411932	Exon 14	Exon 14	-1	Sense	5'-atGC/AAGA-3'	5'-GATG/CAAG-3'	L1HS	5825	194 bp	No	Yes	38 bp
													3'-taCG^TTCT-5'	3'-CTAC/GTTC-5'
L3	91	Lung squamous cell carcinoma	Female	64	ARID1A Q1212*, RB1 R73fs*36, MDM2 amp, FGF14 amp, IRS2 amp, CUL4A amp, DIS3 amp, EGFR amp	Low (<10 mutations/Mb)	chr7:116411993	chr7:116412010	Exon 14	Exon 14	17	Sense	5'-ctAC/AGAA-3'	5'-AATG/AATC-3'	L1HS	5613	406 bp	No	No	18 bp
													3'-gaTG^TCTT-5'	3'-TTAC/TTAG-5'
L4	91	Lung adenocarcinoma	Male	69	TP53 R213*, PBRM1 splice site 2966-1G>C, CDK4 amp, MDM2 amp, EGFR amp, MTAP loss, CDKN2A loss	Low (<10 mutations/Mb)	chr7:116411993	chr7:116412003	Exon 14	Exon 14	10	Sense	5'-ctAC/AGAA-3'	5'-GGTT/TCAA-3'	L1HS	5980	39 bp	No	No	22 bp
													3'-gaTG^TCTT-5'	3'-CCAA/AGTT-5'
L5	-4	Non-small cell lung carcinoma (NSCLC) (NOS)	Female	58	TP53 H178N, TP53 Y327fs*19, ATR rearrangement	Low (<10 mutations/Mb)	chr7:116411899	chr7:116411914	Intron 13	Exon 14	15	Sense	5'-ttTT/AAGA-3'	5'-AGTG/AATT-3'	L1HS	5255	Unknown	Yes	No	18 bp
													3'-aaAA^TTCT-5'	3'-TCAC/TTAA-5'
G1	-4	Stomach adenocarcinoma	Male	57	TP53 R248Q, ARID1A S881*, CDKN2A A30fs*18, KDM6A A742fs*13, AKT2 amp	Low (<10 mutations/Mb)	chr7:116411899	chr7:116411908	Intron 13	Exon 14	9	Sense	5'-ttTT/AAGA-3'	5'-CTGG/GCAG-3'	L1HS	5611	Unknown	Yes	No	13 bp
													3'-aaAA^TTCT-5'	3'-GACC/CGTC-5'
L6	-4	Lung adenosquamous carcinoma	Male	66	SMAD4 E330K, SMAD4 D351H, TP53 Q331*, NF1 splice site 1186-2A>G, GLI1 amp, CDK4 amp, MDM2 amp, FRS2 amp	Low (<10 mutations/Mb)	chr7:116411899	chr7:116411916	Intron 13	Exon 14	17	Sense	5'-ttTT/AAGA-3'	5'-TGAA/TTAG-3'	L1HS	5805	215 bp	No	No	6 bp
													3'-aaAA^TTCT-5'	3'-ACTT/AATC-5'
E2	-31	Esophagus adenocarcinoma	Male	66	TP53 I195T, TP53 R110C, EPHB4 amp, MET amp	Low (<10 mutations/Mb)	chr7:116411872	chr7:116411874	Intron 13	Intron 13	-2	Antisense	5'-CTTT/AAca-3'	5'-TTAA/CAAG-3'	RPS6	chr9:19376342	630 bp	No	Yes	40 bp
													3'-GAAA/TTgt-5'	3'-AATT/GTTC-5'

## Sheet: Table S2
Disease Group	Patients Sequenced with DNA NGS	Subset of Patients with RNA NGS	Patients Positive for Previously Described MET Exon 14 Skipping Alterations by DNA or DNA + RNA NGS
non-small cell lung carcinoma (nsclc)	85882	2829	2015
colorectal (crc)	51702	1430	24
breast	43217	853	23
pancreas	27166	764	13
ovary	23563	329	5
prostate	22880	811	<5
unknown primary carcinoma (cup)	18710	272	73
endometrial	13259	238	6
melanoma	12750	326	23
esophagus	12023	347	12
glioma	11353	121	11
bladder	9750	203	<5
cholangiocarcinoma	9044	226	8
head and neck	8034	224	5
stomach	7764	236	<5
other	104610	2167	67
Disease groups with less than 7500 total patients were collapsed as "other"
Patient counts that fall below the reportable threshold (<5 patients) are masked by * for identifiability concerns
